# Supplementary material for: Acinetobacter tandoii ZM06 Assists Glutamicibacter nicotianae ZM05 in Resisting Cadmium Pressure to Preserve Dipropyl Phthalate Biodegradation
Source: Microorganisms. 2021 Jun 30;9(7):1417. doi: 10.3390/microorganisms9071417 (PMC8307640; doi:10.3390/microorganisms9071417)
Supplement: Supplementary file 1 [file microorganisms-09-01417-s001.zip]

Archive with 1 entries (1 files):
- microorganisms-1250737-SI.pdf
